# Supplementary material for: New species of oribatid mites of the genera Lepidozetes and Scutozetes (Acari, Oribatida, Tegoribatidae) from Nepal
Source: Zookeys. 2013 Oct 3;(339):55–65. doi: 10.3897/zookeys.339.6199 (PMC3800828; doi:10.3897/zookeys.339.6199)
Supplement: XML Treatment for Lepidozetes acutirostrum [file zookeys.339.6199-treatment1.xml]

<!DOCTYPE tp:taxon-treatment
  PUBLIC "-//TaxonX//DTD Taxonomic Treatment Publishing DTD v0 20100105//EN" "tax-treatment-NSO.dtd">
<tp:taxon-treatment xmlns:tp="http://www.plazi.org/taxpub"><tp:treatment-meta><mixed-citation publication-type="journal"><person-group><name><surname>Ermilov</surname><given-names>Sergey G.</given-names></name><name><surname>Martens</surname><given-names>Jochen</given-names></name><name><surname>Tolstikov</surname><given-names>Andrei V.</given-names></name></person-group><article-title>New species of oribatid mites of the genera <italic>Lepidozetes</italic> and <italic>Scutozetes</italic> (Acari, Oribatida, Tegoribatidae) from Nepal</article-title><source>Zookeys</source><day>3</day><month>10</month><year>2013</year><volume>2013</volume><issue>339</issue><fpage>55</fpage><lpage>65</lpage><pub-id pub-id-type="doi">10.3897/zookeys.339.6199</pub-id></mixed-citation></tp:treatment-meta><tp:nomenclature><tp:taxon-name>
                        <tp:taxon-name-part taxon-name-part-type="genus">Lepidozetes</tp:taxon-name-part>
                        <tp:taxon-name-part taxon-name-part-type="species">acutirostrum</tp:taxon-name-part>
                        <object-id xmlns:xlink="http://www.w3.org/1999/xlink" xlink:type="simple">http://zoobank.org/A2C12F54-D6D3-4624-9C5F-B944E4C1F09F</object-id>
                        <object-id xmlns:xlink="http://www.w3.org/1999/xlink" xlink:type="simple">http://species-id.net/wiki/Lepidozetes_acutirostrum</object-id>
                    </tp:taxon-name><tp:taxon-authority>Ermilov, Martens &amp; Tolstikov</tp:taxon-authority><tp:taxon-status xmlns:xlink="http://www.w3.org/1999/xlink" xlink:type="simple">sp. n.</tp:taxon-status><xref ref-type="fig" rid="F1">Figs 1</xref><xref ref-type="fig" rid="F2">–16</xref></tp:nomenclature><tp:treatment-sec sec-type="Diagnosis"><title>Diagnosis.</title><p>Body size 647–697 × 431–481. Body surface microfoveolate. Rostrum pointed. Anterior margin of lamellae concave medially. Interlamellar setae longer than rostral and lamellar setae. Sensilli with lanceolate head. Tutoria with one strong tooth. Notogastral setae of medium size, weakly thickened, barbed. Pedotecta I pointed anteriorly. Adanal setae <italic>ad</italic><sub>1</sub>, <italic>ad</italic><sub>2</sub> longer than other anogenital setae.</p></tp:treatment-sec><tp:treatment-sec sec-type="Description"><title>Description.</title><p><italic>Measurements</italic>. Body length 697 (holotype: female), 647–697 (six paratypes: four females and two males); body width 481 (holotype), 431–481 (six paratypes).</p><p><italic>Integument</italic>. Body color brown. Body surface distinctly microfoveolate; foveolae rounded (diameter up to 1) or elongated. Dorsal sides of lamellae with longitudinal striae.</p><p><italic>Prodorsum</italic>. Rostrum pointed (<italic>t</italic>). Lamellae long and broad, covering the prodorsum completely, except rostrum and parts of pedotecta I (Pd I). Anterior margin of lamellae concave medially. Rostral setae (<italic>ro</italic>, 94–106) setiform, ciliate, directed anterio-mediad, inserted laterally on prodorsum. Lamellar setae (<italic>le</italic>, 77–86) thickened, straight, barbed, directed forward, inserted dorso-anteriorly on lamellae. Interlamellar setae (<italic>in</italic>, 131–130) setiform, barbed, directed upwards and forwards, inserted on posterior part of lamellae; basal parts of these setae covered by the anterior margin of notogaster. Sensilli (<italic>ss</italic>, 82–94) with long stalk and elongate, lanceolate, barbed head. Tutoria (<italic>tu</italic>) long, of medium width, with one strong tooth anteriorly. Exobothridial setae (<italic>ex</italic>, 32–94) setiform, thin, slightly barbed, inserted posteriorly to tutoria.</p><p><italic>Notogaster</italic>. Pteromorphs broadly rounded laterally. Anterior margins of pteromorphs with pointed tooth (<italic>ptt</italic>). Dorsophragmata (<italic>D</italic>) located close to each other. Postero-median part of hinges (<italic>hi</italic>) distinct, anterior part unvisible. Lenticulus (<italic>len</italic>) present, triangular, with amorphic borders. Four pairs of porose areas rounded: <italic>Aa</italic> (16–20), <italic>A1</italic> (12–16), <italic>A2</italic> and <italic>A3</italic> (both pairs, 8–12). Ten pairs of notogastral setae weakly thickened, barbed: posterior setae <italic>p</italic><sub>1</sub>, <italic>p</italic><sub>2</sub>, <italic>p</italic><sub>3</sub> (32–41) shorter than other setae (53–61). Lyrifissures <italic>ia</italic>, <italic>im</italic>, <italic>ip</italic>, <italic>ih</italic> and <italic>ips</italic> and opisthonotal gland openings (<italic>gla</italic>) located typically for the genus.</p><p><italic>Gnathosoma</italic>. Subcapitulum longer than wide (151 × 110). Subcapitular setae <italic>h</italic> (28–32) thickened, straight, barbed; <italic>a</italic> (18–21) and <italic>m</italic> (41–45) thinner, slightly barbed. Two pairs of adoral setae (<italic>or</italic><sub>1</sub>, <italic>or</italic><sub>2</sub>, 12–14) setiform, hook-like distally, barbed. Palps (length 90–94) with setation 0–2–1–3–9(+ω). Solenidion weakly thickened, straight, blunt-ended, attached with eupathidium (<italic>acm</italic>). Chelicerae (length 151) with two barbed setae; <italic>cha</italic> (45–49) longer than <italic>chb</italic> (28–32). Trägårdh’s organ (Tg) long, conical.</p><!--PageBreak--><p><italic>Lateral podosomal and epimeral regions</italic>. Genal teeth (<italic>gt</italic>) narrowly triangular. Pedotecta I large, pointed (<italic>pt</italic>) anteriorly. Pedotecta II (Pd II) small, scale-like. Apodemes 1, 2, 3 and sejugal distinctly developed, not fused medially. Epimeral setal formula 2–1–3–3; setae (16–24) setiform, slightly barbed. Setae <italic>1c</italic> and their alveoli absent. Custodia (<italic>cus</italic>) with thin, free, blunted tips, directed anteriorly to the pedotecta II. Discidia (<italic>dis</italic>) pointed. Circumpedal carinae (<italic>cp</italic>) distinct.</p><!--PageBreak--><p><italic>Anogenital region</italic>. Six pairs of genital (<italic>g</italic><sub>1</sub>–<italic>g</italic><sub>6</sub>, 20), one pair of aggenital (<italic>ag</italic>, 20), two pairs of anal (<italic>an</italic><sub>1</sub>, <italic>an</italic><sub>2</sub>, 24) and three pairs of adanal (<italic>ad</italic><sub>1</sub>, <italic>ad</italic><sub>2</sub>, 36–41; <italic>ad</italic><sub>3</sub>, 28–32) setae setiform, barbed. Lyrifissures <italic>iad</italic> located in paraanal position. Ovipositor elongate, narrow (192 × 61); length of lobes 86, length of cylindrical distal part 106. Lobes with 12 thin, smooth setae: ψ<sub>1</sub> ≈ τ<sub>1</sub> (36) longer thanψ<sub>2</sub> ≈ τ<sub>a</sub> ≈ τ<sub>b</sub> ≈τ<sub>c</sub> (16). Coronal setae <italic>k</italic> simple, short (8).</p><!--PageBreak--><p><italic>Legs</italic>. Medial claw thicker than two lateral claws; all smooth. Generally, morphology of leg segments, setae and solenidia typical for the genus (<xref ref-type="bibr" rid="B2">Bayartogtokh and Aoki 1999</xref>). Formulae of leg setation and solenidia: I (1–5–3–4–20) [1–2–2], II (1–5–3–4–15) [1–1–2], III (2–2–1–3–15) [1–1–0], IV (1–2–2–3–12) [0–1–0]; homology of setae and solenidia indicated in <xref ref-type="table" rid="T1">Table 1</xref>. Femora III with two setae. Famulus (<italic>e</italic>) short, straight, weakly blunt-ended, inserted between solenidia.</p><table-wrap id="T1" position="float" orientation="portrait"><label>Table 1.</label><caption><p>Leg setation and solenidia of adult <italic><tp:taxon-name>Lepidozetes acutirostrum</tp:taxon-name></italic> sp. n. (same data for <italic><tp:taxon-name>Scutozetes clavatosensillus</tp:taxon-name></italic> sp. n.).</p></caption><table><tbody><tr><th rowspan="1" colspan="1"><bold>Leg</bold></th><th rowspan="1" colspan="1"><bold>Trochanter</bold></th><th rowspan="1" colspan="1"><bold>Femur</bold></th><th rowspan="1" colspan="1"><bold>Genu</bold></th><th rowspan="1" colspan="1"><bold>Tibia</bold></th><th rowspan="1" colspan="1"><bold>Tarsus</bold></th></tr><tr><td rowspan="1" colspan="1">I</td><td rowspan="1" colspan="1"><italic>v</italic>’</td><td rowspan="1" colspan="1"><italic>d</italic>, (<italic>l</italic>), <italic>v</italic>’’, <italic>bv</italic>’’</td><td rowspan="1" colspan="1">(<italic>l</italic>), <italic>v</italic>’, σ</td><td rowspan="1" colspan="1">(<italic>l</italic>), (<italic>v</italic>), φ<sub>1</sub>, φ<sub>2</sub></td><td rowspan="1" colspan="1">(<italic>ft</italic>), (<italic>tc</italic>), (<italic>it</italic>), (<italic>p</italic>), (<italic>u</italic>), (<italic>a</italic>), <italic>s</italic>, (<italic>pv</italic>), <italic>v</italic>’, (<italic>pl</italic>), <italic>l</italic>’’, <italic>e</italic>, ω<sub>1</sub>, ω<sub>2</sub></td></tr><tr><td rowspan="1" colspan="1">II</td><td rowspan="1" colspan="1"><italic>v</italic>’</td><td rowspan="1" colspan="1"><italic>d</italic>, (<italic>l</italic>), <italic>v</italic>’’, <italic>bv</italic>’’</td><td rowspan="1" colspan="1">(<italic>l</italic>), <italic>v</italic>’, σ</td><td rowspan="1" colspan="1">(<italic>l</italic>), (<italic>v</italic>), φ</td><td rowspan="1" colspan="1">(<italic>ft</italic>), (<italic>tc</italic>), (<italic>it</italic>), (<italic>p</italic>), (<italic>u</italic>), (<italic>a</italic>), <italic>s</italic>, (<italic>pv</italic>), ω<sub>1</sub>, ω<sub>2</sub></td></tr><tr><td rowspan="1" colspan="1">III</td><td rowspan="1" colspan="1"><italic>l</italic>’, <italic>v</italic>’</td><td rowspan="1" colspan="1"><italic>d</italic>, <italic>ev</italic>’</td><td rowspan="1" colspan="1"><italic>l</italic>’, σ</td><td rowspan="1" colspan="1"><italic>l</italic>’, (<italic>v</italic>), φ</td><td rowspan="1" colspan="1">(<italic>ft</italic>), (<italic>tc</italic>), (<italic>it</italic>), (<italic>p</italic>), (<italic>u</italic>), (<italic>a</italic>), <italic>s</italic>, (<italic>pv</italic>)</td></tr><tr><td rowspan="1" colspan="1">IV</td><td rowspan="1" colspan="1"><italic>v</italic>’</td><td rowspan="1" colspan="1"><italic>d</italic>, <italic>ev</italic>’</td><td rowspan="1" colspan="1"><italic>d</italic>, <italic>l</italic>’</td><td rowspan="1" colspan="1"><italic>l</italic>’, (<italic>v</italic>), φ</td><td rowspan="1" colspan="1"><italic>ft</italic>’’, (<italic>tc</italic>), (<italic>p</italic>), (<italic>u</italic>), (<italic>a</italic>), <italic>s</italic>, (<italic>pv</italic>)</td></tr></tbody></table><table-wrap-foot><fn><p>Roman letters refer to normal setae (<italic>e</italic> to famulus), Greek letters to solenidia. Single prime (’) marks setae on anterior and double prime (’’) setae on posterior side of the given leg segment. Parentheses refer to a pseudosymmetrical pair of setae.</p></fn></table-wrap-foot></table-wrap><fig id="F1" position="float" orientation="portrait"><label>Figures 1–6.</label><caption><p><italic><tp:taxon-name>Lepidozetes acutirostrum</tp:taxon-name></italic> sp. n., adult: <bold>1</bold> dorsal view <bold>2</bold> ventral view (legs not illustrated) <bold>3</bold> anterior part of body, lateral view (legs not illustrated)<bold>4</bold> rostrum, anterior margin of lamellae, lamellar setae, dorso-anterior view <bold>5</bold> sensillus <bold>6</bold> tutorium and exobothridial seta. Scale bar (<bold>1, 2</bold>) 200 μm, (<bold>3</bold>) 100 μm, (<bold>4–6</bold>) 40 μm.</p></caption><graphic xmlns:xlink="http://www.w3.org/1999/xlink" xlink:href="ZooKeys-339-055-g001.jpg" position="float" orientation="portrait" xlink:type="simple"/></fig><fig id="F2" position="float" orientation="portrait"><label>Figures 7–16.</label><caption><p><italic><tp:taxon-name>Lepidozetes acutirostrum</tp:taxon-name></italic> sp. n., adult: <bold>7</bold> pteromorph, lateral view <bold>8</bold> notogastral seta <italic>c</italic> <bold>9</bold> notogastral seta <italic>p</italic><sub>1</sub> <bold>10</bold> subcapitulum, ventral view <bold>11</bold> palp <bold>12</bold> chelicera <bold>13</bold> ovipositor <bold>14</bold> genu (Ge), tibia (Ti) and tarsus (Ta) of leg I, right, antiaxial view <bold>15</bold> trochanter (Tr), femur (Fe) and genu of leg III, left, antiaxial view <bold>16</bold> leg IV, right, antiaxial view. Scale bar (<bold>7</bold>) 100 μm, (<bold>8–10, 12, 14–16</bold>) 40 μm, (<bold>11</bold>) 20 μm, (<bold>13</bold>) 50 μm.</p></caption><graphic xmlns:xlink="http://www.w3.org/1999/xlink" xlink:href="ZooKeys-339-055-g002.jpg" position="float" orientation="portrait" xlink:type="simple"/></fig></tp:treatment-sec><tp:treatment-sec sec-type="Type deposition"><title>Type deposition.</title><p>The holotype and one paratype are deposited in the collection of the Senckenberg Institution, Frankfurt, Germany; two paratypes are deposited in the collection of the Siberian Zoological Museum, Novosibirsk, Russia; three paratypes are deposited in the collection of the Tyumen State University Museum of Zoology, Tyumen, Russia.</p></tp:treatment-sec><tp:treatment-sec sec-type="Etymology"><title>Etymology.</title><p>The specific name “<italic>acutirostrum</italic>” refers to the pointed rostrum.</p></tp:treatment-sec><tp:treatment-sec sec-type="Comparison"><title>Comparison.</title><p><italic><tp:taxon-name>Lepidozetes acutirostrum</tp:taxon-name></italic> sp. n. can be distinguished from all known species of the genus <italic><tp:taxon-name>Lepidozetes</tp:taxon-name></italic> using the key, which is presented below.</p></tp:treatment-sec><ref-list><ref id="B2"><mixed-citation xmlns:xlink="http://www.w3.org/1999/xlink" xlink:type="simple"><person-group><name name-style="western"><surname>Bayartogtokh</surname><given-names>B</given-names></name><name name-style="western"><surname>Aoki</surname><given-names>J</given-names></name></person-group> (<year>1999</year>) <article-title>Oribatid mites of the family Tegoribatidae (Acari: Oribatida) from Mongolia.</article-title><source>Acta Arachnol.</source><volume>48</volume>(<issue>2</issue>): <fpage>107</fpage>-<lpage>125</lpage>. doi: <ext-link ext-link-type="uri" xlink:href="http://dx.doi.org/10.2476/asjaa.48.107" xlink:type="simple">10.2476/asjaa.48.107</ext-link></mixed-citation></ref></ref-list></tp:taxon-treatment>
