# Supplementary material for: New species of oribatid mites of the genera Lepidozetes and Scutozetes (Acari, Oribatida, Tegoribatidae) from Nepal
Source: Zookeys. 2013 Oct 3;(339):55–65. doi: 10.3897/zookeys.339.6199 (PMC3800828; doi:10.3897/zookeys.339.6199)
Supplement: XML Treatment for Scutozetes clavatosensillus [file zookeys.339.6199-treatment2.xml]

<!DOCTYPE tp:taxon-treatment
  PUBLIC "-//TaxonX//DTD Taxonomic Treatment Publishing DTD v0 20100105//EN" "tax-treatment-NSO.dtd">
<tp:taxon-treatment xmlns:tp="http://www.plazi.org/taxpub"><tp:treatment-meta><mixed-citation publication-type="journal"><person-group><name><surname>Ermilov</surname><given-names>Sergey G.</given-names></name><name><surname>Martens</surname><given-names>Jochen</given-names></name><name><surname>Tolstikov</surname><given-names>Andrei V.</given-names></name></person-group><article-title>New species of oribatid mites of the genera <italic>Lepidozetes</italic> and <italic>Scutozetes</italic> (Acari, Oribatida, Tegoribatidae) from Nepal</article-title><source>Zookeys</source><day>3</day><month>10</month><year>2013</year><volume>2013</volume><issue>339</issue><fpage>55</fpage><lpage>65</lpage><pub-id pub-id-type="doi">10.3897/zookeys.339.6199</pub-id></mixed-citation></tp:treatment-meta><tp:nomenclature><tp:taxon-name>
                        <tp:taxon-name-part taxon-name-part-type="genus">Scutozetes</tp:taxon-name-part>
                        <tp:taxon-name-part taxon-name-part-type="species">clavatosensillus</tp:taxon-name-part>
                        <object-id xmlns:xlink="http://www.w3.org/1999/xlink" xlink:type="simple">http://zoobank.org/1D0CFEF9-4751-4A75-A5C5-0E55D418468A</object-id>
                        <object-id xmlns:xlink="http://www.w3.org/1999/xlink" xlink:type="simple">http://species-id.net/wiki/Scutozetes_clavatosensillus</object-id>
                    </tp:taxon-name><tp:taxon-authority>Ermilov, Martens &amp; Tolstikov</tp:taxon-authority><tp:taxon-status xmlns:xlink="http://www.w3.org/1999/xlink" xlink:type="simple">sp. n.</tp:taxon-status><xref ref-type="fig" rid="F3">Figs 17</xref><xref ref-type="fig" rid="F4">–27</xref></tp:nomenclature><tp:treatment-sec sec-type="Diagnosis"><title>Diagnosis.</title><p>Body size 415–448 × 265–273. Rostrum broadly rounded. Lamellae not covering rostrum and lateral sides of prodorsum. Anterior margin of lamellae weakly concave medially. Interlamellar setae longer than rostral and lamellar setae. Sensilli clavate. Tutoria triangular distally, with two to five small teeth anteriorly. Anterior margins of pteromorphs triangular. Notogastral setae of medium size, weakly thickened, barbed. Genal teeth broadly triangular. Adanal setae <italic>ad</italic><sub>1</sub>, <italic>ad</italic><sub>2</sub> longer than other anogenital setae.</p></tp:treatment-sec><tp:treatment-sec sec-type="Description"><title>Description.</title><p><italic>Measurements</italic>. Body length 431 (holotype: female), 415–448 (five paratypes: three females and two males); body width 265 (holotype), 265–273 (five paratypes).</p><p><italic>Integument</italic>. Body color light brown. Body surface microfoveolate (diameter of foveolae up to 1), but visible only under high magnification (× 1000) in dissected specimens. Dorsal sides of lamellae with longitudinal striae.</p><p><italic>Prodorsum</italic>. Rostrum broadly rounded. Lamellae of medium size, not covering rostrum and lateral sides of prodorsum. Anterior margin of lamellae weakly concave medially. Rostral setae (57–65) setiform, ciliate, directed anterio-mediad, inserted laterally on prodorsum; their basal parts covered by the tutoria. Lamellar setae (41–49) straight, slightly barbed, directed forward, inserted dorso-anteriorly on lamellae. Interlamellar setae (73–82) setiform, slightly barbed, directed upwards and forwards, inserted on posterior part of lamellae; basal parts of these setae covered by the anterior margin of notogaster. Sensilli (45–53) clavate, with long stalk and oval head rounded or weakly truncated distally. Tutoria long, of medium width, triangular distally, with two to five small teeth anteriorly. Exobothridial setae (24) setiform, thin, slightly barbed, inserted dorso-posteriorly to tutoria.</p><!--PageBreak--><p><italic>Notogaster</italic>. Pteromorphs concave laterally. Anterior margins of pteromorphs triangular, longer than length of sensilli. Dorsophragmata located close to each other. Postero-median part of hinges distinct, anterior part unvisible. Lenticulus indistinctive. Four pairs of sacculli (<italic>Sa</italic>, <italic>S1</italic>, <italic>S2</italic>, <italic>S3</italic>) developed. Ten pairs of notogastral setae weakly thickened, barbed: setae <italic>c</italic> and <italic>la</italic> (both 28–32) longer than other setae (16–24). Lyrifissures <italic>ia</italic>, <italic>im</italic>, <italic>ip</italic>, <italic>ih</italic> and <italic>ips</italic> and opisthonotal gland openings located typically for the genus.</p><!--PageBreak--><p><italic>Gnathosoma</italic>. Subcapitulum longer than wide (110–114 × 86–90). Subcapitular setae <italic>h</italic> (16–20) thickened, straight, barbed; <italic>a</italic> (12–16) and <italic>m</italic> (24–28) little thinner, slightly barbed. Two pairs of adoral setae (10–12) setiform, hook-like distally, barbed. Palps (length 69–77) with setation 0–2–1–3–9(+ω). Solenidion weakly thickened, straight, blunt-ended, attached with eupathidium. Chelicerae (length 114) with two barbed setae; <italic>cha</italic> (36) longer than <italic>chb</italic> (24). Trägårdh’s organ long, conical.</p><p><italic>Lateral podosomal and epimeral regions</italic>. Genal teeth broadly triangular. Pedotecta I of medium size, rounded anteriorly. Pedotecta II small, scale-like. Apodemes 1, 2, 3 and sejugal distinctly developed, not fused medially. Epimeral setal formula 3–1–3–3; setae (10–12) setiform, slightly barbed. Custodia with thin, free, blunted tips, directed anteriorly to the pedotecta II. Discidia pointed. Circumpedal carinae distinct.</p><p><italic>Anogenital region</italic>. Six pairs of genital (8–12), one pair of aggenital (8–12), two pairs of anal (8–12) and three pairs of adanal (<italic>ad</italic><sub>1</sub>, <italic>ad</italic><sub>2</sub>, 14–16; <italic>ad</italic><sub>3</sub>, 10–12) setae setiform, barbed. Lyrifissures <italic>iad</italic> located in paraanal position.</p><p><italic>Legs</italic>. Similar to <italic><tp:taxon-name>Lepidozetes acutirostrum</tp:taxon-name></italic> sp. n.</p><fig id="F3" position="float" orientation="portrait"><label>Figures 17–20.</label><caption><p><italic><tp:taxon-name>Scutozetes clavatosensillus</tp:taxon-name></italic> sp. n., adult: <bold>17</bold> dorsal view <bold>18</bold> ventral view (legs not illustrated) <bold>19</bold> anterior part of body, lateral view (legs not illustrated)<bold>20</bold> rostrum, anterior margin of lamellae and tutoria, rostral and lamellar setae, dorso-anterior view. Scale bar (<bold>17–19</bold>) 100 μm, (<bold>20</bold>) 40 μm.</p></caption><graphic xmlns:xlink="http://www.w3.org/1999/xlink" xlink:href="ZooKeys-339-055-g003.jpg" position="float" orientation="portrait" xlink:type="simple"/></fig><fig id="F4" position="float" orientation="portrait"><label>Figures 21–27.</label><caption><p><italic><tp:taxon-name>Scutozetes clavatosensillus</tp:taxon-name></italic> sp. n., adult: <bold>21</bold> sensillus <bold>22</bold> tutorium <bold>23</bold> notogastral seta <italic>c</italic> <bold>24</bold> left half ofsubcapitulum, ventral view <bold>25</bold> palp <bold>26</bold> chelicera <bold>27</bold> right genital plate. Scale bar (<bold>21–23, 25, 27</bold>) 20 μm, (<bold>24, 26</bold>) 40 μm.</p></caption><graphic xmlns:xlink="http://www.w3.org/1999/xlink" xlink:href="ZooKeys-339-055-g004.jpg" position="float" orientation="portrait" xlink:type="simple"/></fig></tp:treatment-sec><tp:treatment-sec sec-type="Type deposition"><title>Type deposition.</title><p>The holotype and one paratype are deposited in the collection of the Senckenberg Institution, Frankfurt, Germany; two paratypes are deposited in the collection of the Siberian Zoological Museum, Novosibirsk, Russia; two paratypes are deposited in the collection of the Tyumen State University Museum of Zoology, Tyumen, Russia.</p><!--PageBreak--></tp:treatment-sec><tp:treatment-sec sec-type="Etymology"><title>Etymology.</title><p>The specific name “<italic>clavatosensillus</italic>” refers to the clavate sensilli.</p></tp:treatment-sec><tp:treatment-sec sec-type="Comparison"><title>Comparison.</title><p><italic><tp:taxon-name>Scutozetes clavatosensillus</tp:taxon-name></italic> sp. n. can be distinguished from all known species of the genus <italic><tp:taxon-name>Scutozetes</tp:taxon-name></italic> by the key, which is presented below.</p></tp:treatment-sec></tp:taxon-treatment>
